# Supplementary material for: Intelligent Ultrasonic Aspirator Controlled by Fiber-Optic Neoplasm Sensor Detecting 5-Aminolevulinic Acid-Derived Porphyrin Fluorescence
Source: Sensors (Basel). 2025 May 28;25(11):3412. doi: 10.3390/s25113412 (PMC12158286; doi:10.3390/s25113412)
Supplement: Supplementary file 1 [file sensors-25-03412-s001.zip]

Archive with 3 entries (3 files):
- Movie S1 _with_narration.mp4
- Movie S2_with_narration.mp4
- Movie S3_with_narration.mp4
